# Supplementary material for: The carbon footprint of dietary guidelines around the world: a seven country modeling study
Source: Nutr J. 2021 Mar 1;20:15. doi: 10.1186/s12937-021-00669-6 (PMC7923667; doi:10.1186/s12937-021-00669-6)
Supplement: Supplementary file 2 — Additional file 2. GHGE calculations of food based dietary guidelines in the 7-country study. [file 12937_2021_669_MOESM2_ESM.xlsx]

## Sheet: Germany GHGE
SUPPLEMENTAL FILE 2. GHGE CALCULATIONS OF FOOD BASED DIETARY GUIDELINES IN THE 7 COUNTRY STUDY
Dietary Recommendations, FAO Food Balance Ratios/OECD, & dataFIELD
PROTEIN FOODS
MEAT PRODUCTS Daily recommended amount (kg)	0.064
Food Balance Group	Food Balance Ratio	dataFIELD impact value	Conversion	Conversion factor	GHGE for diet (daily recommended amount in kg * ratio *conversion factor * mean GHGE for food group)	Proportion of total GHGE	Proportion of total GHGE (w/o sugars)
Poultry meat	0.237338	3.19667	Cooked -> uncooked	1.17	0.0568108
Pigmeat	0.57481	5.56	Cooked -> uncooked	1.335	0.273061
Mutton & goat meat	0.00848624	34.745	Cooked -> uncooked	1.15	0.0217013
Bovine meat	0.142103	32.846	Cooked -> uncooked	1.255	0.374894
Meat, other (poultry)	0.00705331	3.19667	Cooked -> uncooked	1.17	0.00168832
Meat, other (pigmeat)	0.0170824	5.56	Cooked -> uncooked	1.335	0.00811494
Meat, other (mutton & goat)	0.000252197	34.745	Cooked -> uncooked	1.15	0.000644927
Meat, other (bovine meat)	0.00422306	32.846	Cooked -> uncooked	1.255	0.0111412
Offals, edible (poultry)	0.00213306	3.19667	Cooked -> uncooked	1.17	0.000510582
Offals, edible (pigmeat)	0.00516605	5.56	Cooked -> uncooked	1.335	0.00245412
Offals, edible (mutton & goat)	7.62693e-05	34.745	Cooked -> uncooked	1.15	0.000195038
Offals, edible (bovine)	0.00127714	32.846	Cooked -> uncooked	1.255	0.00336933
TOTAL					0.754586
EGG PRODUCTS Daily recommended amount (kg)	0.009
Food Balance Group	Food Balance Ratio	dataFIELD impact value	Conversion	Conversion factor	GHGE for diet (daily recommended amount in kg * ratio *conversion factor * mean GHGE for food group)	Proportion of total GHGE	Proportion of total GHGE (w/o sugars)
Eggs		3.754			0.033786
FISH PRODUCTS Daily recommended amount (kg)	0.026
Food Balance Group	Food Balance Ratio	dataFIELD impact value	Conversion	Conversion factor	GHGE for diet (daily recommended amount in kg * ratio *conversion factor * mean GHGE for food group)	Proportion of total GHGE	Proportion of total GHGE (w/o sugars)
Demersal fish	0.262787	4.82527	Cooked -> uncooked	1.275	0.0420349
Freshwater fish	0.411463	4.82855	Cooked -> uncooked	1.25	0.0645701
Marine fish	0.030976	3.67402	Cooked -> uncooked	1.255	0.00371351
Pelagic fish	0.211669	1.36825	Cooked -> uncooked	1.255	0.00945017
Molluscs	0.015118	3.143	Cooked -> uncooked	1.25	0.00154427
Crustaceans	0.0679857	30.658	Cooked -> uncooked	1.28	0.0693657
TOTAL					0.190679
PROTEIN FOODS TOTAL					0.97905	0.434258	0.437043
DAIRY
HIGH FAT DAIRY PRODUCTS Daily recommended amount (kg)	0.055
Food Balance Group	Food Balance Ratio	dataFIELD impact value	Conversion	Conversion factor	GHGE for diet (daily recommended amount in kg * ratio *conversion factor * mean GHGE for food group)	Proportion of total GHGE	Proportion of total GHGE (w/o sugars)
Cheese		8.42027			0.463115
LOW FAT DAIRY PRODUCTS Daily recommended amount (kg)	0.225
Food Balance Group	Food Balance Ratio	dataFIELD impact value	Conversion	Conversion factor	GHGE for diet (daily recommended amount in kg * ratio *conversion factor * mean GHGE for food group)	Proportion of total GHGE	Proportion of total GHGE (w/o sugars)
Fresh dairy products	0.982571	1.32331			0.292555
Skim milk powder	0.0113345	14.0778			0.0359019
Whole milk powder	0.00609495	10.7343			0.0147206
TOTAL					0.343178
DAIRY TOTAL					0.806293	0.357632	0.359925
GRAINS
GRAINS Daily recommended amount (kg)	0.362
Food Balance Group	Food Balance Ratio	dataFIELD impact value	Conversion	Conversion factor	GHGE for diet (daily recommended amount in kg * ratio *conversion factor * mean GHGE for food group)	Proportion of total GHGE	Proportion of total GHGE (w/o sugars)
Barley and products	0.0021457	0.393	Cooked -> uncooked	0.34965	0.000106734
Maize and products	0.109054	0.55	Cooked -> uncooked	0.296671	0.00644151
Millet and products	0.00095431	0.47	Cooked -> uncooked	0.314465	5.10586e-05
Oats	0.0205657	0.474	Cooked -> uncooked	0.187266	0.000660828
Rice (milled eq.)	0.0250581	1.858	Cooked -> uncooked	0.335304	0.00565122
Rye and products	0.0862181	0.385	Cooked -> uncooked	0.296671	0.00356487
Wheat and products	0.749891	0.347	Cooked -> uncooked	0.296671	0.0279455
Cereals, other	0.00611348	0.75775	Cooked -> uncooked	0.296671	0.000497507
GRAINS TOTAL					0.0449192	0.0199239	0.0200517
FRUITS
FRUITS Daily recommended amount (kg)	0.25
Food Balance Group	Food Balance Ratio	dataFIELD impact value	Conversion	Conversion factor	GHGE for diet (daily recommended amount in kg * ratio *conversion factor * mean GHGE for food group)	Proportion of total GHGE	Proportion of total GHGE (w/o sugars)
Apples and products	0.210854	0.228			0.0120187
Bananas	0.133974	0.374			0.0125266
Citrus, other	0.0256642	0.437667			0.00280809
Dates	0.00113058	2.024			0.000572075
Grapefruits and products	0.0141323	1.21			0.00427501
Grapes and products	0.0986998	0.478			0.0117946
Lemons, limes, products	0.0170718	0.517			0.00220653
Oranges, tangerines, mandarines, & products	0.176258	0.347			0.0152904
Pineapples and products	0.0374223	0.914			0.00855099
Fruits, other	0.284794	0.652033			0.0464237
FRUITS TOTAL					0.116467	0.0516588	0.0519901
VEGETABLES
VEGETABLES Daily recommended amount (kg)	0.4
Food Balance Group	Food Balance Ratio	dataFIELD impact value	Conversion	Conversion factor	GHGE for diet (daily recommended amount in kg * ratio *conversion factor * mean GHGE for food group)	Proportion of total GHGE	Proportion of total GHGE (w/o sugars)
Beans	0.00268826	0.308	Cooked -> uncooked	0.388441	0.000128649
Peas	0.00500772	0.617	Cooked -> uncooked	0.952381	0.00117705
Pulses (other and products)	0.00513496	1.21186	Cooked -> uncooked	0.347673	0.000865405
Soyabeans	0.0236762	1.154	Cooked -> uncooked	0.385356	0.00421154
Onions	0.0628297	0.269			0.00676048
Plantain	0.000207359	2.048			0.000169868
Tomatoes and products	0.197095	0.47			0.0370538
Vegetables, other	0.703361	0.455939			0.128276
TOTAL					0.178643
POTATO PRODUCTS Daily recommended amount (kg)	0.112
Food Balance Group	Food Balance Ratio	dataFIELD impact value	Conversion	Conversion factor	GHGE for diet (daily recommended amount in kg * ratio *conversion factor * mean GHGE for food group)	Proportion of total GHGE	Proportion of total GHGE (w/o sugars)
Potatoes and products		0.217			0.024304
VEGETABLES TOTAL					0.202947	0.0900172	0.0905944
OILS/FATS
VEGETAL OILS, MARGARINE Daily recommended amount (kg)	0.024
Food Balance Group	Food Balance Ratio	dataFIELD impact value	Conversion	Conversion factor	GHGE for diet (daily recommended amount in kg * ratio *conversion factor * mean GHGE for food group)	Proportion of total GHGE	Proportion of total GHGE (w/o sugars)
Coconut oil	0.00109111	2.729			7.14632e-05
Groundnut oil	0.00272777	4.656			0.000304812
Maize germ oil	0.00818331	1.199			0.000235483
Olive oil	0.040371	3.206			0.0031063
Palm oil	0.156574	7.221			0.0271349
Rape and mustard oil	0.299509	2.275			0.0163532
Sesame seed oil	0.00763775	2.334			0.000427836
Soyabean oil	0.283688	0.807			0.00549447
Sunflower seed oil	0.174032	2.646			0.0110517
Oilcrops oil, other	0.0261866	2.31333			0.00145388
TOTAL					0.065634
BUTTER Daily recommended amount (kg)	0.011
Food Balance Group	Food Balance Ratio	dataFIELD impact value	Conversion	Conversion factor	GHGE for diet (daily recommended amount in kg * ratio *conversion factor * mean GHGE for food group)	Proportion of total GHGE	Proportion of total GHGE (w/o sugars)
Butter		2.26			0.02486
OILS/FATS TOTAL					0.090494	0.0401387	0.0403961
SWEETENERS
SUGAR Daily recommended amount (kg)	0.032
Food Balance Group	Food Balance Ratio	dataFIELD impact value	Conversion	Conversion factor	GHGE for diet (daily recommended amount in kg * ratio *conversion factor * mean GHGE for food group)	Proportion of total GHGE	Proportion of total GHGE (w/o sugars)
Sweeteners, total		0.4489			0.0143648	0.00637151
TOTAL
TOTAL GHGE FOR GERMANY					2.25453
TOTAL GHGE (w/o sugars) FOR GERMANY					2.24017

## Sheet: India GHGE
Dietary Recommendations, FAO Food Balance Ratios/OECD, & dataFIELD
PROTEIN FOODS
PULSES Daily recommended amount (kg)	0.075
Food Balance Group	Food Balance Ratio	dataFIELD impact value	Conversion	Conversion factor	GHGE for diet (daily recommended amount in kg * ratio * conversion factor * mean GHGE for food group)	Proportion of total GHGE	Proportion of total GHGE (w/o sugars)
Beans	0.204438	0.308	Cooked -> uncooked	0.388441	0.00183442
Peas	0.0354032	0.617	Cooked -> uncooked	0.952381	0.00156027
Pulses and products	0.760158	1.21186	Cooked -> uncooked	0.347673	0.0240208
PROTEIN FOODS TOTAL					0.0274155	0.0318536	0.03236
DAIRY
DAIRY Daily recommended amount (ml)	300
Food Balance Group	Food Balance Ratio	dataFIELD impact value	Conversion	Conversion factor	GHGE for diet (daily recommended amount in kg * ratio * conversion factor * mean GHGE for food group)	Proportion of total GHGE	Proportion of total GHGE (w/o sugars)
Fresh dairy products	0.999396	1.32331	ml -> cups -> kg	0.00103555	0.410859
Skim milk powder	0.000604367	14.0778	ml -> cups -> kg	0.000105669	0.000269713
DAIRY TOTAL					0.411129	0.477685	0.485278
GRAINS
CEREALS & MILLETS Daily recommended amount (kg)	0.33
Food Balance Group	Food Balance Ratio	dataFIELD impact value	Conversion	Conversion factor	GHGE for diet (daily recommended amount in kg * ratio * conversion factor * mean GHGE for food group)	Proportion of total GHGE	Proportion of total GHGE (w/o sugars)
Barley and products	0.00402711	0.393	Cooked -> uncooked	0.34965	0.000182614
Maize and products	0.0475228	0.55	Cooked -> uncooked	0.296671	0.00255891
Millet and products	0.0523289	0.47	Cooked -> uncooked	0.314465	0.00255227
Oats	0.000448905	0.474	Cooked -> uncooked	0.187266	1.31494e-05
Rice (milled eq.)	0.438123	1.858	Cooked -> uncooked	0.335304	0.0900731
Wheat and products	0.457549	0.347	Cooked -> uncooked	0.296671	0.0155438
GRAINS TOTAL					0.110924	0.128881	0.130929
FRUITS
FRUIT Daily recommended amount (kg)	0.1
Food Balance Group	Food Balance Ratio	dataFIELD impact value	Conversion	Conversion factor	GHGE for diet (daily recommended amount in kg * ratio * conversion factor * mean GHGE for food group)	Proportion of total GHGE	Proportion of total GHGE (w/o sugars)
Apples and products	0.0269647	0.228			0.000614795
Bananas	0.312045	0.374			0.0116705
Citrus, other	0.010644	0.437667			0.000465851
Dates	0.00443498	2.024			0.000897641
Grapefruits and products	0.00372539	1.21			0.000450772
Grapes and products	0.0283839	0.478			0.00135675
Lemons, limes, products	0.0301579	0.517			0.00155916
Oranges, tangerines, mandarines, & products	0.0821359	0.347			0.00285012
Pineapples and products	0.0223523	0.914			0.002043
Fruits, other	0.479156	0.652033			0.0312425
FRUITS TOTAL					0.0531511	0.0617555	0.0627371
VEGETABLES
VEGETABLES (green/leafy and others) Daily recommended amount (kg)	0.3
Food Balance Group	Food Balance Ratio	dataFIELD impact value	Conversion	Conversion factor	GHGE for diet (daily recommended amount in kg * ratio * conversion factor * mean GHGE for food group)	Proportion of total GHGE	Proportion of total GHGE (w/o sugars)
Onions	0.151956	0.269			0.0122628
Tomatoes and products	0.145756	0.47			0.0205516
Vegetables, other	0.702288	0.455939			0.0960603
TOTAL					0.128875
VEGETABLES (roots/tubers) Daily recommended amount (kg)	0.2
Food Balance Group	Food Balance Ratio	dataFIELD impact value	Conversion	Conversion factor	GHGE for diet (daily recommended amount in kg * ratio * conversion factor * mean GHGE for food group)	Proportion of total GHGE	Proportion of total GHGE (w/o sugars)
Cassava & products	0.17987	0.079			0.00284195
Potatoes & products	0.792208	0.217			0.0343818
Sweet potatoes	0.0279221	0.302			0.00168649
TOTAL					0.0389103
VEGETABLES TOTAL					0.167785	0.194947	0.198046
OILS/FATS
OILS Daily recommended amount (kg)	0.025
Food Balance Group	Food Balance Ratio	dataFIELD impact value	Conversion	Conversion factor	GHGE for diet (daily recommended amount in kg * ratio * conversion factor * mean GHGE for food group)	Proportion of total GHGE	Proportion of total GHGE (w/o sugars)
Coconut oil	0.040146	2.729			0.00273896
Cottonseed oil	0.100973	2.14			0.00540207
Groundnut oil	0.121655	4.656			0.0141606
Olive oil	0.00121655	3.206			9.75061e-05
Palm oil	0.158151	7.221			0.0285502
Rape and mustard oil	0.222628	2.275			0.012662
Sesameseed oil	0.00973236	2.334			0.000567883
Soyabean oil	0.220195	0.807			0.00444243
Sunflower seed oil	0.111922	2.646			0.00740365
Oilcrops oil, other	0.013382	2.31333			0.000773925
OILS/FATS TOTAL					0.0767991	0.0892318	0.0906502
SWEETENERS
SUGAR Daily recommended amount (kg)	0.03
Food Balance Group	Food Balance Ratio	dataFIELD impact value	Conversion	Conversion factor	GHGE for diet (daily recommended amount in kg * ratio * conversion factor * mean GHGE for food group)	Proportion of total GHGE	Proportion of total GHGE (w/o sugars)
Sweeteners, total		0.4489			0.013467	0.0156471
TOTAL
TOTAL GHGE FOR INDIA					0.860671
TOTAL GHGE FOR INDIA (w/o sugars)					0.847204

## Sheet: Oman GHGE
Dietary Recommendations, FAO Food Balance Ratios/OECD, & dataFIELD
PROTEIN FOODS
LEGUMES Daily recommended amount (cups)	0.5
Food Balance Group	Food Balance Ratio	dataFIELD impact value	Conversion 1	Conversion factor 1	Conversion 2	Conversion factor 2	GHGE for diet (daily recommended amount in kg * ratio * conversion factor * *mean GHGE for food group)	Proportion of total GHGE
Beans	0.0525265	0.308	Cooked -> uncooked	0.388441	Cups -> kg	0.175	0.000549873
Peas	0.0409665	0.617	Cooked -> uncooked	0.952381	Cups -> kg	0.16	0.00192581
Pulses (other and products)	0.865619	1.21186	Cooked -> uncooked	0.347673	Cups -> kg	0.170833	0.0311524
Soyabeans	0.0408877	1.154	Cooked -> uncooked	0.385356	Cups -> kg	0.172	0.00156372
TOTAL	1						0.0351918	0.0138854
MEAT, FISH, EGGS Daily recommended amount (kg)	0.08
Food Balance Group	Food Balance Ratio	dataFIELD impact value	Conversion 1	Conversion factor 1	Conversion 2	Conversion factor 2	GHGE for diet (daily recommended amount in kg * ratio * conversion factor * *mean GHGE for food group)	Proportion of total GHGE
Groundnuts	0.00168548	0.374					5.04297e-05
Nuts and products	0.0122629	2.11491					0.0020748
Sunflower seed	0.00435136	0.848					0.000295196
Eggs	0.123294	3.754	Cooked -> uncooked				0.0370277
Demersal fish	0.083663	4.82527	Cooked -> uncooked	1.275			0.041177
Freshwater fish	0.0016624	4.82855	Cooked -> uncooked	1.25			0.000802696
Marine fish (other)	0.0175653	3.67402	Cooked -> uncooked	1.255			0.00647936
Pelagic fish	0.0458833	1.36825	Cooked -> uncooked	1.255			0.00630307
Molluscs, other	4.12047e-05	3.143	Cooked -> uncooked	1.25			1.29506e-05
Crustaceans	0.00529905	30.658	Cooked -> uncooked	1.28			0.0166357
Poultry meat	0.368308	3.19667	Cooked -> uncooked	1.17			0.110201
Pigmeat	9.6985e-05	5.56	Cooked -> uncooked	1.335			5.75905e-05
Mutton & goat meat	0.130787	34.745	Cooked -> uncooked	1.15			0.418066
Bovine meat	0.142534	32.846	Cooked -> uncooked	1.255			0.470039
Meat, other (poultry)	0.0151063	3.19667	Cooked -> uncooked	1.17			0.00451992
Meat, other (pigmeat)	3.97787e-06	5.56	Cooked -> uncooked	1.335			2.36209e-06
Meat, other (mutton & goat)	0.00536427	34.745	Cooked -> uncooked	1.15			0.0171471
Meat, other (bovine meat)	0.00584606	32.846	Cooked -> uncooked	1.255			0.0192788
Offals, edible (poultry)	0.0208021	3.19667	Cooked -> uncooked	1.17			0.00622415
Offals, edible (pigmeat)	5.47772e-06	5.56	Cooked -> uncooked	1.335			3.25272e-06
Offals, edible (mutton & goat)	0.00738687	34.745	Cooked -> uncooked	1.15			0.0236124
Offals, edible (bovine)	0.00805031	32.846	Cooked -> uncooked	1.255			0.0265478
TOTAL	1						1.20656	0.476064
PROTEIN FOODS TOTAL							1.24175	0.489949
DAIRY
MILK & DAIRY PRODUCTS Daily recommended amount (cups)	0.5
OECD Group	OECD Ratio	dataFIELD impact value	Conversion 1	Conversion factor 1	Conversion 2	Conversion factor 2	GHGE for diet (daily recommended amount in kg * ratio * conversion factor * *mean GHGE for food group)	Proportion of total GHGE
Fresh dairy products	0.952313	1.32331	Cups -> kg	0.245			0.154375
Cheese	0.0343784	8.42027	Cups -> kg	0.069			0.00998691
Skim milk powder	0.0055251	14.0778	Cups -> kg	0.025			0.000972264
Whole milk powder	0.00778338	10.7343	Cups -> kg	0.025			0.00104436
DAIRY TOTAL							0.166379	0.065647
GRAINS
CEREALS, GRAINS, POTATOES Daily recommended amount (cups)	3.5
Food Balance Group	Food Balance Ratio	dataFIELD impact value	Conversion 1	Conversion factor 1	Conversion 2	Conversion factor 2	GHGE for diet (daily recommended amount in kg * ratio * conversion factor * *mean GHGE for food group)	Proportion of total GHGE
Potatoes and products	0.0546022	0.217	Cups -> kg	0.15			0.00622056
Sweet potatoes	6.11676e-05	0.302	Cups -> kg	0.13			8.40503e-06
Yams	2.03892e-05	1.021	Cups -> kg	0.13			9.4719e-06
Maize and products	0.0919904	0.55	Cooked -> uncooked	0.296671	Cups -> kg	0.188875	0.00992255
Oats	0.00642382	0.474	Cooked -> uncooked	0.187266	Cups -> kg	0.234	0.000466997
Rice (milled eq.)	0.345903	1.858	Cooked -> uncooked	0.335304	Cups -> kg	0.1905	0.143682
Wheat and products	0.469847	0.347	Cooked -> uncooked	0.296671	Cups -> kg	0.188875	0.0319746
Cereals, other	0.0311521	0.75775	Cooked -> uncooked	0.296671	Cups -> kg	0.188875	0.00462948
GRAINS TOTAL	1						0.196914	0.077695
FRUITS
FRUIT Daily recommended amount (cups)	3.5
Food Balance Group	Food Balance Ratio	dataFIELD impact value	Conversion 1	Conversion factor 1	Conversion 2	Conversion factor 2	GHGE for diet (daily recommended amount in kg * ratio * conversion factor * *mean GHGE for food group)	Proportion of total GHGE
Apples and products	0.0385394	0.228	Cups -> kg	0.11			0.00338299
Bananas	0.0650682	0.374	Cups -> kg	0.15			0.0127761
Citrus, other	0.00954685	0.437667	Cups -> kg	0.185			0.00270548
Dates	0.297184	2.024	Cups -> kg	0.075			0.157894
Grapefruits and products	0.000483942	1.21	Cups -> kg	0.21			0.000430394
Grapes and products	0.025341	0.478	Cups -> kg	0.12			0.00508745
Lemons, limes, products	0.0139903	0.517	Cups -> kg	0.21			0.00531625
Oranges, tangerines, mandarines, & products	0.188561	0.347	Cups -> kg	0.185			0.0423664
Pineapples and products	0.0033436	0.914	Cups -> kg	0.165			0.00176487
Fruits, other	0.357941	0.652033	Cups -> kg	0.196			0.160105
FRUITS TOTAL							0.391829	0.154602
VEGETABLES
VEGETABLES Daily recommended amount (cups)	3
Food Balance Group	Food Balance Ratio	dataFIELD impact value	Conversion 1	Conversion factor 1	Conversion 2	Conversion factor 2	GHGE for diet (daily recommended amount in kg * ratio * conversion factor * *mean GHGE for food group)	Proportion of total GHGE
Cassava & products	0.00589943	0.079	Cups -> kg	0.13			0.000181761
Onions	0.0178856	0.269	Cups -> kg	0.16			0.00230938
Plantains	0.148422	2.048	Cups -> kg	0.15			0.136786
Tomatoes and products	0.163779	0.47	Cups -> kg	0.17			0.0392579
Roots, other	0.00430752	0.30175	Cups -> kg	0.138			0.000538115
Vegetables, other	0.659706	0.455939	Cups -> kg	0.104			0.0938452
VEGETABLES TOTAL	1						0.272918	0.107684
OILS/FATS
FATS & OILS Daily recommended amount (kg)	0.0555
Food Balance Group	Food Balance Ratio	dataFIELD impact value	Conversion 1	Conversion factor 1	Conversion 2	Conversion factor 2	GHGE for diet (daily recommended amount in kg * ratio * conversion factor * *mean GHGE for food group)	Proportion of total GHGE
Coconut oil	0.0229709	2.729					0.00347916
Groundnut oil	0.00153139	4.656					0.000395724
Maize germ oil	0.12098	1.199					0.00805056
Olive oil	0.0260337	3.206					0.00463225
Palm oil	0.526799	7.221					0.211123
Sesameseed oil	0.00229709	2.334					0.000297558
Soyabean oil	0.0558959	0.807					0.00250349
Sunflower seed oil	0.157734	2.646					0.0231636
Oilcrops oil, other	0.085758	2.31333					0.0110105
OILS/FATS TOTAL							0.264656	0.104424
TOTAL
TOTAL GHGE FOR OMAN							2.53445

## Sheet: The Netherlands GHGE
Dietary Recommendations, FAO Food Balance Ratios/OECD, & dataFIELD
PROTEIN FOODS
NUTS AND SEEDS Daily recommended amount (kg)	0.025
Food Balance Group	Food Balance Ratio	dataFIELD impact value	Conversion	Conversion factor	GHGE for diet (daily recommended amount in kg * ratio * conversion factor * mean GHGE for food group)	Proportion of total GHGE	GHGE adjusted to 2000 calories
Groundnuts	0.217254	0.374			0.00203133
Nuts and products	0.782746	2.11491			0.0413859
TOTAL					0.0434172	0.0147836	0.0422964
FISH AND SEAFOOD Daily recommended amount (kg)	0.0142857
Food Balance Group	Food Balance Ratio	dataFIELD impact value	Conversion	Conversion factor	GHGE for diet (daily recommended amount in kg * ratio * conversion factor * mean GHGE for food group)	Proportion of total GHGE	GHGE adjusted to 2000 calories
Demersal fish	0.383549	4.82527	Cooked -> uncooked	1.275	0.0337097
Freshwater fish	0.171566	4.82855	Cooked -> uncooked	1.25	0.0147932
Marine fish (other)	0.00052041	3.67402	Cooked -> uncooked	1.255	3.42794e-05
Pelagic fish	0.303399	1.36825	Cooked -> uncooked	1.255	0.00744259
Molluscs, other	0.0201159	3.143	Cooked -> uncooked	1.25	0.00112901
Crustaceans	0.120849	30.658	Cooked -> uncooked	1.28	0.0677484
TOTAL					0.124857	0.0425141	0.121634
LEGUMES Daily recommended amount (kg)	0.0214286
Food Balance Group	Food Balance Ratio	dataFIELD impact value	Conversion	Conversion factor	GHGE for diet (daily recommended amount in kg * ratio * conversion factor * mean GHGE for food group)	Proportion of total GHGE	GHGE adjusted to 2000 calories
Beans	0.268867	0.308	Cooked -> uncooked	0.388441	0.000689297
Peas	0.2722	0.617	Cooked -> uncooked	0.952381	0.0034275
Pulses and products	0.369237	1.21186	Cooked -> uncooked	0.347673	0.00333365
Soyabeans	0.0896964	1.154	Cooked -> uncooked	0.385356	0.000854745
TOTAL					0.00830519	0.00282793	0.00809078
MEAT (RED MEAT) Daily recommended amount (kg)	0.0428571
Food Balance Group	Food Balance Ratio	dataFIELD impact value	Conversion	Conversion factor	GHGE for diet (daily recommended amount in kg * ratio * conversion factor * mean GHGE for food group)	Proportion of total GHGE	GHGE adjusted to 2000 calories
Pigmeat	0.582123	5.56	Cooked -> uncooked	1.335	0.18518
Mutton & goat meat	0.0157689	34.745	Cooked -> uncooked	1.15	0.0270031
Bovine meat	0.275336	32.846	Cooked -> uncooked	1.255	0.486422
Meat, other (pigmeat)	0.078384	5.56	Cooked -> uncooked	1.335	0.0249349
Meat, other (mutton & goat)	0.00212331	34.745	Cooked -> uncooked	1.15	0.00363602
Meat, other (bovine meat)	0.0370746	32.846	Cooked -> uncooked	1.255	0.0654976
Offals, edible (pigmeat)	0.00612606	5.56	Cooked -> uncooked	1.335	0.00194877
Offals, edible (mutton & goat)	0.000165946	34.745	Cooked -> uncooked	1.15	0.000284171
Offals, edible (bovine)	0.00289754	32.846	Cooked -> uncooked	1.255	0.00511893
TOTAL					0.800025	0.27241	0.779372
MEAT (WHITE MEAT) Daily recommended amount (kg)	0.0285714
Food Balance Group	Food Balance Ratio	dataFIELD impact value	Conversion	Conversion factor	GHGE for diet (daily recommended amount in kg * ratio * conversion factor * mean GHGE for food group)	Proportion of total GHGE	GHGE adjusted to 2000 calories
Poultry meat	0.873229	3.19667	Cooked -> uncooked	1.17	0.0933132
Meat, other (poultry)	0.117582	3.19667	Cooked -> uncooked	1.17	0.0125648
Offals, edible (poultry)	0.00918955	3.19667	Cooked -> uncooked	1.17	0.000981995
TOTAL					0.10686	0.036386	0.104101
EGGS Daily recommended amount (kg)	0.0178571
Food Balance Group	Food Balance Ratio	dataFIELD impact value	Conversion	Conversion factor	GHGE for diet (daily recommended amount in kg * ratio * conversion factor * mean GHGE for food group)	Proportion of total GHGE	GHGE adjusted to 2000 calories
Eggs	1	3.754			0.0670357	0.0228258	0.0653051
PROTEIN FOODS TOTAL					1.1505	0.391748	1.1208
DAIRY
CHEESE Daily recommended amount (kg)	0.04
Food Balance Group	Food Balance Ratio	dataFIELD impact value	Conversion	Conversion factor	GHGE for diet (daily recommended amount in kg * ratio * conversion factor * mean GHGE for food group)	Proportion of total GHGE	GHGE adjusted to 2000 calories
Cheese		8.42027			0.336811	0.114685	0.328116
MILK & DAIRY PRODUCTS Daily recommended amount (kg)	0.375
Food Balance Group	Food Balance Ratio	dataFIELD impact value	Conversion	Conversion factor	GHGE for diet (daily recommended amount in kg * ratio * conversion factor * mean GHGE for food group)	Proportion of total GHGE	GHGE adjusted to 2000 calories
Fresh dairy products	0.982571	1.32331			0.487592
Skim milk powder	0.0113345	14.0778			0.0598366
Whole milk powder	0.00609495	10.7343			0.0245344
TOTAL					0.571963	0.194755	0.557197
DAIRY TOTAL GHGE					0.908774	0.309439	0.885313
GRAINS
BREAD Daily recommended amount (kg)	0.1575
Food Balance Group	Food Balance Ratio	dataFIELD impact value	Conversion	Conversion factor	GHGE for diet (daily recommended amount in kg * ratio * conversion factor * mean GHGE for food group)	Proportion of total GHGE	GHGE adjusted to 2000 calories
Rye and products	0.11166	0.385	Cooked -> uncooked	0.296671	0.00200869
Wheat and products	0.88834	0.347	Cooked -> uncooked	0.296671	0.0144034
TOTAL					0.0164121	0.00558835	0.0159884
CEREAL PRODUCTS AND POTATOES Daily recommended amount (kg)	0.27
Food Balance Group	Food Balance Ratio	dataFIELD impact value	Conversion	Conversion factor	GHGE for diet (daily recommended amount in kg * ratio * conversion factor * mean GHGE for food group)	Proportion of total GHGE	GHGE adjusted to 2000 calories
Barley and products	0.04315	0.393	Cooked -> uncooked	0.34965	0.00160093
Maize and products	0.0701419	0.55	Cooked -> uncooked	0.296671	0.00309015
Oats	0.0598979	0.474	Cooked -> uncooked	0.187266	0.00143553
Rice (milled eq.)	0.0694337	1.858	Cooked -> uncooked	0.335304	0.0116794
Cereals, other	0.0315213	0.75775	Cooked -> uncooked	0.296671	0.00191324
Potatoes and products	0.717482	0.217			0.0420373
Sweet potatoes	0.00710926	0.302			0.000579689
Yams	0.00126387	1.021			0.00034841
TOTAL					0.0626846	0.0213442	0.0610663
GRAINS TOTAL GHGE					0.0790967	0.0269326	0.0770547
FRUITS
FRUITS Daily recommended amount (kg)	0.2
Food Balance Group	Food Balance Ratio	dataFIELD impact value	Conversion	Conversion factor	GHGE for diet (daily recommended amount in kg * ratio * conversion factor * mean GHGE for food group)	Proportion of total GHGE	GHGE adjusted to 2000 calories
Apples and products	0.187725	0.228			0.00856026
Bananas	0.0345734	0.374			0.00258609
Dates	0.000342877	2.024			0.000138797
Grapefruits and products	0.0475456	1.21			0.011506
Grapes and products	0.0810332	0.478			0.00774677
Lemons, limes, products	0.0130865	0.517			0.00135314
Oranges, tangerines, mandarines, & products	0.499171	0.347			0.0346425
Pineapples and products	0.0246871	0.914			0.00451281
Fruits, other	0.111835	0.652033			0.014584
FRUITS TOTAL	1				0.0856304	0.0291573	0.0834198
VEGETABLES
VEGETABLES Daily recommended amount (kg)	0.25
Food Balance Group	Food Balance Ratio	dataFIELD impact value	Conversion	Conversion factor	GHGE for diet (daily recommended amount in kg * ratio * conversion factor * mean GHGE for food group)	Proportion of total GHGE	GHGE adjusted to 2000 calories
Onions	0.0160165	0.269			0.00107711
Plantain	0.0126988	2.048			0.00650177
Tomatoes and products	0.285665	0.47			0.0335657
Roots, other	0.000457614	0.30175			3.45212e-05
Vegetables, other	0.685162	0.455939			0.0780981
VEGETABLES TOTAL					0.119277	0.0406141	0.116198
OILS/FATS
SPREADABLE & COOKING FATS Daily recommended amount (kg)	0.04
Food Balance Group	Food Balance Ratio	dataFIELD impact value	Conversion	Conversion factor	GHGE for diet (daily recommended amount in kg * ratio * conversion factor * mean GHGE for food group)	Proportion of total GHGE	GHGE adjusted to 2000 calories
Groundnut oil	0.192187	4.656			0.0357928
Maize germ oil	0.0151229	1.199			0.000725293
Olive oil	0.0554505	3.206			0.00711098
Palm oil	0.296156	7.221			0.0855418
Rape and mustard oil	0.0592313	2.275			0.00539004
Soyabean oil	0.282294	0.807			0.00911244
Sunflower seed oil	0.0189036	2.646			0.00200076
Butter	0.0806553	2.26			0.00729124
OILS/FATS TOTAL					0.152965	0.052085	0.149016
DISCRETIONARY CALORIES
Discretionary calories	308
Calories accounted for by above food groups	GHGE of diet w/o discretionary calories	GHGE/kcal			GHGE from discretionary calories	Proportion of total GHGE	GHGE adjusted to 2000 calories
1745	2.49624	0.00143051			0.440598	0.150024	0.429223
TOTAL
					2053 kcal		2000 kcal
TOTAL GHGE FOR NETHERLANDS					2.93684		2.86102

## Sheet: Thailand GHGE
Dietary Recommendations, FAO Food Balance Ratios/OECD, & dataFIELD
PROTEIN FOODS
MEAT Daily recommended amount (kg)	0.135
Food Balance Group	Food Balance Ratio	dataFIELD impact value	Conversion	Conversion factor	GHGE for diet (daily recommended amount in kg * ratio * conversion factor * mean GHGE for food group)	Proportion of total GHGE
Beans	0.0596413	0.308	Cooked -> uncooked	0.388441	0.000963289
Groundnuts	0.00780081	0.374			0.000393863
Peas	0.00266245	0.617	Cooked -> uncooked	0.952381	0.000211209
Nuts and products	0.00734192	2.11491			0.00209621
Pulses (other and products)	0.105534	1.21186	Cooked -> uncooked	0.347673	0.0060027
Soyabeans	0.100111	1.154	Cooked -> uncooked	0.385356	0.00601013
Eggs	0.199077	3.754	Cooked -> uncooked		0.10089
Demersal fish	0.00625039	4.82527	Cooked -> uncooked	1.275	0.00519126
Freshwater fish	0.0783594	4.82855	Cooked -> uncooked	1.25	0.0638487
Marine fish (other)	0.0017578	3.67402	Cooked -> uncooked	1.255	0.00109418
Pelagic fish	0.0830349	1.36825	Cooked -> uncooked	1.255	0.0192487
Molluscs, other	0.00764758	3.143	Cooked -> uncooked	1.25	0.00405613
Crustaceans	0.0115336	30.658	Cooked -> uncooked	1.28	0.0611017
Poultry meat	0.163182	3.19667	Cooked -> uncooked	1.17	0.0823929
Pigmeat	0.128574	5.56	Cooked -> uncooked	1.335	0.128838
Mutton & goat meat	0.000518159	34.745	Cooked -> uncooked	1.15	0.00279503
Bovine meat	0.0246426	32.846	Cooked -> uncooked	1.255	0.137135
Meat, other (poultry)	0.000167081	3.19667	Cooked -> uncooked	1.17	8.43614e-05
Meat, other (pigmeat)	0.000131646	5.56	Cooked -> uncooked	1.335	0.000131916
Meat, other (mutton & goat)	5.30538e-07	34.745	Cooked -> uncooked	1.15	2.86181e-06
Meat, other (bovine meat)	2.52313e-05	32.846	Cooked -> uncooked	1.255	0.000140411
Offals, edible (poultry)	0.00618199	3.19667	Cooked -> uncooked	1.17	0.00312137
Offals, edible (pigmeat)	0.00487091	5.56	Cooked -> uncooked	1.335	0.0048809
Offals, edible (mutton & goat)	1.96299e-05	34.745	Cooked -> uncooked	1.15	0.000105887
Offals, edible (bovine)	0.00093356	32.846	Cooked -> uncooked	1.255	0.0051952
PROTEIN FOODS TOTAL					0.635932	0.34702
DAIRY
MILK Daily recommended amount (cups)	1
OECD Group	OECD Ratio	dataFIELD impact value	Conversion	Conversion factor	GHGE for diet (daily recommended amount in kg * ratio * conversion factor * mean GHGE for food group)	Proportion of total GHGE
Fresh dairy products	0.909266	1.32331	Cups -> kg	0.245	0.294794
Cheese	0.01287	8.42027	Cups -> kg	0.069	0.00747746
Skim milk powder	0.0521236	14.0778	Cups -> kg	0.025	0.0183446
Whole milk powder	0.02574	10.7343	Cups -> kg	0.025	0.00690753
DAIRY TOTAL					0.327524	0.178725
GRAINS
RICE STARCHY FOODS Daily recommended amount (kg)	0.6
Food Balance Group	Food Balance Ratio	dataFIELD impact value	Conversion	Conversion factor	GHGE for diet (daily recommended amount in kg * ratio * conversion factor * mean GHGE for food group)	Proportion of total GHGE
Cassava and products	0.0293578	0.079			0.00139156
Potatoes and products	0.0109979	0.217			0.00143193
Sweet potatoes	0.000474242	0.302			8.59326e-05
Roots, other	0.0116302	0.30175			0.00210565
Maize and products	0.0824847	0.55	Cooked -> uncooked	0.296671	0.00807538
Oats	0.000120593	0.474	Cooked -> uncooked	0.187266	6.42259e-06
Rice (milled eq.)	0.776199	1.858	Cooked -> uncooked	0.335304	0.290141
Wheat and products	0.088736	0.347	Cooked -> uncooked	0.296671	0.00548095
GRAINS TOTAL					0.308719	0.168464
FRUITS
FRUIT Daily recommended amount (cups)	4
Food Balance Group	Food Balance Ratio	dataFIELD impact value	Conversion	Conversion factor	GHGE for diet (daily recommended amount in kg * ratio * conversion factor * mean GHGE for food group)	Proportion of total GHGE
Apples and products	0.0132855	0.228	Cups -> kg	0.11	0.0121164
Bananas	0.146528	0.374	Cups -> kg	0.15	0.032881
Citrus, other	0.00087277	0.437667	Cups -> kg	0.185	0.000282667
Dates	9.69744e-05	2.024	Cups -> kg	0.075	5.88829e-05
Grapefruits and products	0.0414081	1.21	Cups -> kg	0.21	0.0420872
Grapes and products	0.0250194	0.478	Cups -> kg	0.12	0.00574045
Lemons, limes, products	0.0156129	0.517	Cups -> kg	0.21	0.00678036
Oranges, tangerines, mandarines, & products	0.101823	0.347	Cups -> kg	0.185	0.0261461
Pineapples and products	0.0971683	0.914	Cups -> kg	0.165	0.0586158
Fruits, other	0.558185	0.652033	Cups -> kg	0.196	0.285341
FRUITS TOTAL					0.47005	0.2565
VEGETABLES
VEGETABLES Daily recommended amount (kg)	0.2
Food Balance Group	Food Balance Ratio	dataFIELD impact value	Conversion	Conversion factor	GHGE for diet (daily recommended amount in kg * ratio * conversion factor * mean GHGE for food group)	Proportion of total GHGE
Onions	0.026377	0.269			0.00141908
Tomatoes & products	0.045384	0.47			0.0042661
Vegetables, other	0.928239	0.455939			0.0846441
VEGETABLES TOTAL					0.0903293	0.0492915
TOTAL
TOTAL GHGE FOR THAILAND					1.83255

## Sheet: U.S. GHGE
Dietary Recommendations, FAO Food Balance Ratios/OECD, & dataFIELD
PROTEIN FOODS
Seafood	0.0323994
Food Balance Group	Food Balance Ratio	dataFIELD impact value	Conversion	Conversion factor	GHGE for diet (daily recommended amount in kg * ratio * conversion *mean GHGE for food group)	Proportion of total GHGE
Demersal fish	0.166669	4.82527	Cooked -> uncooked	1.275	0.0332219
Freshwater fish	0.311247	4.82855	Cooked -> uncooked	1.25	0.0608653
Marine fish (other)	0.000528914	3.67402	Cooked -> uncooked	1.255	7.90146e-05
Pelagic fish	0.152856	1.36825	Cooked -> uncooked	1.255	0.00850409
Molluscs, other	0.0878854	3.143	Cooked -> uncooked	1.25	0.0111869
Crustaceans	0.280813	30.658	Cooked -> uncooked	1.28	0.357033
TOTAL					0.47089
Meats, eggs, poultry	0.105298
Food Balance Group	Food Balance Ratio	dataFIELD impact value	Conversion	Conversion factor	GHGE for diet (daily recommended amount in kg * ratio * conversion *mean GHGE for food group)	Proportion of total GHGE
Eggs	0.159532	0.124698	3.754		0.00786361
Poultry meat	0.404634	3.19667	Cooked -> uncooked	1.17	0.159355
Pigmeat	0.18556	5.56	Cooked -> uncooked	1.335	0.145031
Mutton & goat meat	0.0030248	34.745	Cooked -> uncooked	1.15	0.0127265
Bovine meat	0.236794	32.846	Cooked -> uncooked	1.255	1.02782
Meat, other (poultry)	0.00353948	3.19667	Cooked -> uncooked	1.17	0.00139394
Meat, other (pigmeat)	0.00162316	5.56	Cooked -> uncooked	1.335	0.00126864
Meat, other (mutton & goat)	2.64591e-05	34.745	Cooked -> uncooked	1.15	0.000111323
Meat, other (bovine meat)	0.00207133	32.846	Cooked -> uncooked	1.255	0.00899074
Offals, edible (poultry)	0.00155737	3.19667	Cooked -> uncooked	1.17	0.000613333
Offals, edible (pigmeat)	0.000714192	5.56	Cooked -> uncooked	1.335	0.000558203
Offals, edible (mutton & goat)	1.1642e-05	34.745	Cooked -> uncooked	1.15	4.89822e-05
Offals, edible (bovine)	0.000911384	32.846	Cooked -> uncooked	1.255	0.00395593
TOTAL					1.36974
Nuts, seeds, soy products	0.0202496
Food Balance Group	Food Balance Ratio	dataFIELD impact value	Conversion	Conversion factor	GHGE for diet (daily recommended amount in kg * ratio * conversion *mean GHGE for food group)	Proportion of total GHGE
Groundnuts	0.0215364	0.374			0.000163103
Nuts and products	0.0205046	2.11491			0.000878132
Soyabeans	0.000997491	1.154	Cooked -> uncooked	0.385356	8.98245e-06
Sunflower seed	0.00315488	0.848			5.41746e-05
TOTAL					0.00110439
PROTEIN FOODS TOTAL					1.84173	0.480511
DAIRY
DAIRY Daily recommended amount (cups)	3
OECD Group	OECD Ratio	dataFIELD impact value	Conversion	Conversion factor	GHGE for diet (daily recommended amount in kg * ratio * conversion *mean GHGE for food group)	Proportion of total GHGE
Fresh dairy products	0.822089	1.32331	Cup -> kg	0.245	0.799591
Cheese	0.162333	8.42027	Cup -> kg	0.069	0.282947
Skim milk powder	0.014826	14.0778	Cup -> kg	0.025	0.0156537
Whole milk powder	0.000752041	10.7343	Cup -> kg	0.025	0.000605448
DAIRY TOTAL					1.0988	0.286678
GRAINS
GRAINS Daily recommended amount (kg)	0.17
Food Balance Group	Food Balance Ratio	dataFIELD impact value	Conversion	Conversion factor	GHGE for diet (daily recommended amount in kg * ratio * conversion *mean GHGE for food group)	Proportion of total GHGE
Barley and products	0.003768	0.393	Cooked-> uncooked	0.34965	8.80211e-05
Maize and products	0.115946	0.55	Cooked-> uncooked	0.296671	0.0032162
Oats	0.0555794	0.474	Cooked-> uncooked	0.187266	0.000838687
Rice (milled eq.)	0.0543857	1.858	Cooked-> uncooked	0.335304	0.00575995
Rye and products	0.00255763	0.385	Cooked-> uncooked	0.296671	4.96619e-05
Wheat and products	0.76189	0.347	Cooked-> uncooked	0.296671	0.0133336
Cereals, other	0.00587308	0.75775	Cooked-> uncooked	0.296671	0.000224448
GRAINS TOTAL					0.0235105	0.00613394
FRUITS
FRUIT Daily recommended amount (cups)	2
FAO Food Balance Sheet Commodity	FAO Food Balance Proportion	dataFIELD impact factor (kg CO2-eq./kg)	Conversion	Conversion factor	GHGE (kg CO2-eq.)	Proportion of total GHGE
Apples and products	0.178054	0.228	Cup -> kg	0.11	0.00893121
Bananas	0.113202	0.374	Cup -> kg	0.15	0.0127013
Citrus, other	0.0015441	0.437667	Cup -> kg	0.185	0.000250047
Dates	0.00135109	2.024	Cup -> kg	0.075	0.000410191
Grapefruits and products	0.0165026	1.21	Cup -> kg	0.21	0.00838662
Grapes and products	0.0847327	0.478	Cup -> kg	0.12	0.00972053
Lemons, limes, & products	0.0906196	0.517	Cup -> kg	0.21	0.0196771
Oranges, tangerines, mandarines, & products	0.23094	0.347	Cup -> kg	0.185	0.0296504
Pineapples and products	0.0612816	0.914	Cup -> kg	0.165	0.0184838
Fruits, other	0.221772	0.652033	Cup -> kg	0.196	0.0566842
FRUITS TOTAL					0.164895	0.0430215
VEGETABLES
VEGETABLE Daily recommended amount (cups)	2.5
Dark green vegetables (cups)	0.214286
Food Balance Group	Food Balance Ratio	dataFIELD impact value	Conversion	Conversion factor	GHGE for diet (daily recommended amount in kg * ratio * conversion *mean GHGE for food group)	Proportion of total GHGE
N/A - spinach from dataFIELD used as a proxy		0.220931	Cup -> kg	0.07	0.00331397
Red & organge vegetables (cups)	0.785714
Food Balance Group	Food Balance Ratio	dataFIELD impact value	Conversion	Conversion factor	GHGE for diet (daily recommended amount in kg * ratio * conversion *mean GHGE for food group)	Proportion of total GHGE
Tomatoes and products	0.929557	0.47	Cup -> kg	0.17	0.0583562
Sweet potatoes	0.0687192	0.302	Cup -> kg	0.13	0.00211979
Yams	0.00172414	1.021	Cup -> kg	0.13	0.000179807
TOTAL					0.0606558
Legumes (beans & peas) (cups)	0.214286
Food Balance Group	Food Balance Ratio	dataFIELD impact value	Conversion	Conversion factor	GHGE for diet (daily recommended amount in kg * ratio * conversion *mean GHGE for food group)	Proportion of total GHGE
Beans	0.930084	0.308	Cooked -> uncooked	0.388441	0.0238447
Pulses (other and products)	0.0699157	1.21186	Cooked -> uncooked	0.347673	0.00631234
TOTAL					0.030157
Starchy vegetables (cups)	0.714286
Food Balance Group	Food Balance Ratio	dataFIELD impact value	Conversion	Conversion factor	GHGE for diet (daily recommended amount in kg * ratio * conversion *mean GHGE for food group)	Proportion of total GHGE
Cassava & products	0.00252571	0.079	Cup -> kg	0.13	1.85279e-05
Plantain	0.0164171	2.048	Cup -> kg	0.15	0.00360238
Potatoes & products	0.935955	0.217	Cup -> kg	0.15	0.021761
Roots, other	0.0223706	0.30175	Cup -> kg	0.138	0.000665388
Peas	0.0227314	0.617	Cooked -> uncooked	0.952381	0.00954099
TOTAL					0.0355882
Other vegetables (cups)	0.571429
Food Balance Group	Food Balance Ratio	dataFIELD impact value	Conversion	Conversion factor	GHGE for diet (daily recommended amount in kg * ratio * conversion *mean GHGE for food group)	Proportion of total GHGE
Onions	0.125426	0.269	Cup -> kg	0.16	0.00308477
Vegetables, other	0.874574	0.455939	Cup -> kg	0.104	0.0236973
TOTAL					0.0267821
VEGETABLES TOTAL					0.156497	0.0408303
OILS/FATS
OIL Daily recommended amount (kg)	0.027
Food Balance Group	Food Balance Ratio	dataFIELD impact value	Conversion	Conversion factor	GHGE for diet (daily recommended amount in kg * ratio * conversion *mean GHGE for food group)	Proportion of total GHGE
Coconut oil	0.00997672	2.729			0.000735115
Cottonseed oil	0.0269371	2.14			0.00155643
Groundnut oil	0.00764882	4.656			0.000961548
Maize germ oil	0.0724975	1.199			0.00234696
Olive oil	0.0302627	3.206			0.0026196
Rape and mustard oil	0.0641836	2.275			0.00394248
Soyabean oil	0.774526	0.807			0.0168761
Sunflower seed oil	0.00931161	2.646			0.00066524
Oilcrops oil, other	0.0046558	2.31333			0.000290801
OILS/FATS TOTAL					0.0299943	0.00782556
DISCRETIONARY CALORIES
Discretionary calories	270
Calories accounted for by above food groups	GHGE of diet w/o discretionary calories	GHGE/kcal			GHGE from discretionary calories	Proportion of total GHGE
1730	3.31543	0.00191643			0.517437	0.135
TOTAL
TOTAL GHGE for U.S.					3.83286

## Sheet: U.S. Vegetarian GHGE
Dietary Recommendations, FAO Food Balance Ratios/OECD, & dataFIELD
PROTEIN FOODS
Eggs (kg)	0.0121498
Food Balance Group	Food Balance Ratio	dataFIELD impact value	Conversion	Conversion factor	GHGE for diet (daily recommended amount in kg * ratio * conversion *mean GHGE for food group)	Proportion of total GHGE
Eggs	1	0.124698	3.754		0.00568751
Legumes (beans & peas) (kg)	0.0242996
Food Balance Group	Food Balance Ratio	dataFIELD impact value	Conversion	Conversion factor	GHGE for diet (daily recommended amount in kg * ratio * conversion *mean GHGE for food group)	Proportion of total GHGE
Beans	0.802387	0.308	Cooked -> uncooked	0.388441	0.0023327
Peas	0.137296	0.617	Cooked -> uncooked	0.952381	0.00196043
Pulses (other and products)	0.0603166	1.21186	Cooked -> uncooked	0.347673	0.000617529
TOTAL					0.00491066
Nuts & seeds (kg)	0.0323994
Food Balance Group	Food Balance Ratio	dataFIELD impact value	Conversion	Conversion factor	GHGE for diet (daily recommended amount in kg * ratio * conversion *mean GHGE for food group)	Proportion of total GHGE
Groundnuts	0.476513	0.374			0.00577409
Nuts and products	0.453683	2.11491			0.0310872
Sunflower seed	0.0698046	0.848			0.00191786
TOTAL					0.0387791
Soy products (kg)	0.0283495
Food Balance Group	Food Balance Ratio	dataFIELD impact value	Conversion	Conversion factor	GHGE for diet (daily recommended amount in kg * ratio * conversion *mean GHGE for food group)	Proportion of total GHGE
Soyabeans	1	1.154	Cooked -> uncooked	0.385356	0.0126071
PROTEIN FOODS TOTAL					0.0619844	0.0344659
DAIRY
DAIRY Daily recommended amount (cups)	3
OECD Group	OECD Ratio	dataFIELD impact value	Conversion	Conversion factor	GHGE for diet (daily recommended amount in kg * ratio * conversion *mean GHGE for food group)	Proportion of total GHGE
Fresh dairy products	0.822089	1.32331	Cup -> kg	0.245	0.799591
Cheese	0.162333	8.42027	Cup -> kg	0.069	0.282947
Skim milk powder	0.014826	14.0778	Cup -> kg	0.025	0.0156537
Whole milk powder	0.000752041	10.7343	Cup -> kg	0.025	0.000605448
DAIRY TOTAL					1.0988	0.610978
GRAINS
GRAINS Daily recommended amount (kg)	0.18427
Food Balance Group	Food Balance Ratio	dataFIELD impact value	Conversion	Conversion factor	GHGE for diet (daily recommended amount in kg * ratio * conversion *mean GHGE for food group)	Proportion of total GHGE
Barley and products	0.003768	0.393	Cooked-> uncooked	0.34965	9.54097e-05
Maize and products	0.115946	0.55	Cooked-> uncooked	0.296671	0.00348617
Oats	0.0555794	0.474	Cooked-> uncooked	0.187266	0.000909087
Rice (milled eq.)	0.0543857	1.858	Cooked-> uncooked	0.335304	0.00624345
Rye and products	0.00255763	0.385	Cooked-> uncooked	0.296671	5.38306e-05
Wheat and products	0.76189	0.347	Cooked-> uncooked	0.296671	0.0144528
Cereals, other	0.00587308	0.75775	Cooked-> uncooked	0.296671	0.000243289
GRAINS TOTAL					0.025484	0.0141702
FRUITS
FRUIT Daily recommended amount (cups)	2
FAO Food Balance Sheet Commodity	FAO Food Balance Proportion	dataFIELD impact factor (kg CO2-eq./kg)	Conversion	Conversion factor	GHGE (kg CO2-eq.)	Proportion of total GHGE
Apples and products	0.178054	0.228	Cup -> kg	0.11	0.00893121
Bananas	0.113202	0.374	Cup -> kg	0.15	0.0127013
Citrus, other	0.0015441	0.437667	Cup -> kg	0.185	0.000250047
Dates	0.00135109	2.024	Cup -> kg	0.075	0.000410191
Grapefruits and products	0.0165026	1.21	Cup -> kg	0.21	0.00838662
Grapes and products	0.0847327	0.478	Cup -> kg	0.12	0.00972053
Lemons, limes, & products	0.0906196	0.517	Cup -> kg	0.21	0.0196771
Oranges, tangerines, mandarines, & products	0.23094	0.347	Cup -> kg	0.185	0.0296504
Pineapples and products	0.0612816	0.914	Cup -> kg	0.165	0.0184838
Fruits, other	0.221772	0.652033	Cup -> kg	0.196	0.0566842
FRUITS TOTAL					0.164895	0.0916889
VEGETABLES
VEGETABLE Daily recommended amount (cups)	2.5
Dark green vegetables (cups)	0.214286
Food Balance Group	Food Balance Ratio	dataFIELD impact value	Conversion	Conversion factor	GHGE for diet (daily recommended amount in kg * ratio * conversion *mean GHGE for food group)	Proportion of total GHGE
N/A - spinach from dataFIELD used as a proxy		0.220931	Cup -> kg	0.07	0.00331397
Red & organge vegetables (cups)	0.785714
Food Balance Group	Food Balance Ratio	dataFIELD impact value	Conversion	Conversion factor	GHGE for diet (daily recommended amount in kg * ratio * conversion *mean GHGE for food group)	Proportion of total GHGE
Tomatoes and products	0.929557	0.47	Cup -> kg	0.17	0.0583562
Sweet potatoes	0.0687192	0.302	Cup -> kg	0.13	0.00211979
Yams	0.00172414	1.021	Cup -> kg	0.13	0.000179807
TOTAL					0.0606558
Legumes (beans & peas) (cups)	0.214286
Food Balance Group	Food Balance Ratio	dataFIELD impact value	Conversion	Conversion factor	GHGE for diet (daily recommended amount in kg * ratio * conversion *mean GHGE for food group)	Proportion of total GHGE
Beans	0.930084	0.308	Cooked -> uncooked	0.388441	0.0238447
Pulses (other and products)	0.0699157	1.21186	Cooked -> uncooked	0.347673	0.00631234
TOTAL					0.030157
Starchy vegetables (cups)	0.714286
Food Balance Group	Food Balance Ratio	dataFIELD impact value	Conversion	Conversion factor	GHGE for diet (daily recommended amount in kg * ratio * conversion *mean GHGE for food group)	Proportion of total GHGE
Cassava & products	0.00252571	0.079	Cup -> kg	0.13	1.85279e-05
Plantain	0.0164171	2.048	Cup -> kg	0.15	0.00360238
Potatoes & products	0.935955	0.217	Cup -> kg	0.15	0.021761
Roots, other	0.0223706	0.30175	Cup -> kg	0.138	0.000665388
Peas	0.0227314	0.617	Cooked -> uncooked	0.952381	0.00954099
TOTAL					0.0355882
Other vegetables (cups)	0.571429
Food Balance Group	Food Balance Ratio	dataFIELD impact value	Conversion	Conversion factor	GHGE for diet (daily recommended amount in kg * ratio * conversion *mean GHGE for food group)	Proportion of total GHGE
Onions	0.125426	0.269	Cup -> kg	0.16	0.00308477
Vegetables, other	0.874574	0.455939	Cup -> kg	0.104	0.0236973
TOTAL					0.0267821
VEGETABLES TOTAL					0.156497	0.00150478
OILS/FATS
OIL Daily recommended amount (kg)	0.027
Food Balance Group	Food Balance Ratio	dataFIELD impact value	Conversion	Conversion factor	GHGE for diet (daily recommended amount in kg * ratio * conversion *mean GHGE for food group)	Proportion of total GHGE
Coconut oil	0.00997672	2.729			0.000735115
Cottonseed oil	0.0269371	2.14			0.00155643
Groundnut oil	0.00764882	4.656			0.000961548
Maize germ oil	0.0724975	1.199			0.00234696
Olive oil	0.0302627	3.206			0.0026196
Rape and mustard oil	0.0641836	2.275			0.00394248
Soyabean oil	0.774526	0.807			0.0168761
Sunflower seed oil	0.00931161	2.646			0.00066524
Oilcrops oil, other	0.0046558	2.31333			0.000290801
OILS/FATS TOTAL					0.0299943	0.0166781
DISCRETIONARY CALORIES
Discretionary calories	290
Calories accounted for by above food groups	GHGE of diet w/o discretionary calories	GHGE/kcal			GHGE from discretionary calories	Proportion of total GHGE
1710	1.53765	0.000899212			0.260771	0.145
TOTAL
TOTAL GHGE for US					1.79842

## Sheet: Uruguay GHGE
Dietary Recommendations, FAO Food Balance Ratios/OECD, & dataFIELD
PROTEIN FOODS
MEAT, MEAT DERIVATIVES, & EGGS Daily recommended amount (kg)	0.1
Food Balance Group	Food Balance Ratio	dataFIELD impact value	Conversion	Conversion factor	GHGE for diet (daily recommended amount in kg * ratio * conversion factor * mean GHGE for food group)	Proportion of total GHGE	Proportion of total GHGE (w/o sugars)	GHGE adjusted to 2000 calories
Eggs	0.182037	3.754			0.0683366
Demersal fish	0.0131608	4.82527	Cooked -> uncooked	1.275	0.00809681
Freshwater fish	0.0118176	4.82855	Cooked -> uncooked	1.25	0.00713275
Marine fish (other)	0.00129488	3.67402	Cooked -> uncooked	1.255	0.000597057
Pelagic fish	0.0175529	1.36825	Cooked -> uncooked	1.255	0.00301409
Molluscs, other	0.00216677	3.143	Cooked -> uncooked	1.25	0.00085127
Crustaceans	0.00110907	30.658	Cooked -> uncooked	1.28	0.00435224
Poultry meat	0.281204	3.19667	Cooked -> uncooked	1.17	0.105173
Pigmeat	0.14314	5.56	Cooked -> uncooked	1.335	0.106247
Mutton & goat meat	0.0732996	34.745	Cooked -> uncooked	1.15	0.292881
Bovine meat	0.24074	32.846	Cooked -> uncooked	1.255	0.992373
Meat, other (poultry)	0.00234279	3.19667	Cooked -> uncooked	1.17	0.000876227
Meat, other (pigmeat)	0.00119254	5.56	Cooked -> uncooked	1.335	0.000885178
Meat, other (mutton & goat)	0.00061068	34.745	Cooked -> uncooked	1.15	0.00244008
Meat, other (bovine meat)	0.00200568	32.846	Cooked -> uncooked	1.255	0.00826775
Offals, edible (poultry)	0.0100258	3.19667	Cooked -> uncooked	1.17	0.00374973
Offals, edible (pigmeat)	0.00510339	5.56	Cooked -> uncooked	1.335	0.00378804
Offals, edible (mutton & goat)	0.00261335	34.745	Cooked -> uncooked	1.15	0.0104421
Offals, edible (bovine)	0.00858312	32.846	Cooked -> uncooked	1.255	0.0353811
PROTEIN FOODS TOTAL					1.65489	0.621127	0.627471	1.50444
DAIRY
MILK & DERIVATIVES Daily recommended amount (ml)	500
OECD Group	OECD Ratio	dataFIELD impact value	Conversion	Conversion factor	GHGE for diet (daily recommended amount in kg * ratio * conversion factor * mean GHGE for food group)	Proportion of total GHGE	Proportion of total GHGE (w/o sugars)	GHGE adjusted to 2000 calories
Fresh dairy products	0.926548	1.32331	ml -> cups -> kg	0.00103555	0.634852
Cheese	0.0532883	8.42027	ml -> cups -> kg	0.000291646	0.0654311
Skim milk powder	0.00182091	14.0778	ml -> cups -> kg	0.000105669	0.00135437
Whole milk powder	0.018343	10.7343	ml -> cups -> kg	0.000105669	0.010403
DAIRY TOTAL					0.71204	0.26725	0.269979	0.647309
GRAINS
GRAINS & LEGUMES Daily recommended amount (kg)	0.25
Food Balance Group	Food Balance Ratio	dataFIELD impact value	Conversion	Conversion factor	GHGE for diet (daily recommended amount in kg * ratio * conversion factor * mean GHGE for food group)	Proportion of total GHGE	Proportion of total GHGE (w/o sugars)	GHGE adjusted to 2000 calories
Beans	0.00522318	0.308	Cooked -> uncooked	0.388441	0.000156225
Pulses (other and products)	0.00807638	1.21186	Cooked -> uncooked	0.347673	0.000850705
Soyabeans	4.79587e-05	1.154	Cooked -> uncooked	0.385356	5.33182e-06
Barley and products	0.00544419	0.393	Cooked -> uncooked	0.34965	0.000187025
Maize and products	0.17673	0.55	Cooked -> uncooked	0.296671	0.00720923
Oats	0.00197379	0.474	Cooked -> uncooked	0.187266	4.38004e-05
Rice (milled eq.)	0.0637601	1.858	Cooked -> uncooked	0.335304	0.00993055
Rye and products	6.64398e-05	0.385	Cooked -> uncooked	0.296671	1.89716e-06
Wheat and products	0.726254	0.347	Cooked -> uncooked	0.296671	0.018691
Cereals, other	0.0124242	0.75775	Cooked -> uncooked	0.296671	0.000698251
GRAINS TOTAL					0.0377741	0.0141777	0.0143225	0.0343401
FRUITS & VEGETABLES
FRUITS & VEGETABLES Daily recommended amount (kg)	0.5
Food Balance Group	Food Balance Ratio	dataFIELD impact value	Conversion	Conversion factor	GHGE for diet (daily recommended amount in kg * ratio * conversion factor * mean GHGE for food group)	Proportion of total GHGE	Proportion of total GHGE (w/o sugars)	GHGE adjusted to 2000 calories
Peas	0.00404394	1.33			0.00268922
Apples and products	0.0669982	0.228			0.00763779
Bananas	0.0606591	0.374			0.0113432
Dates	0.000109296	2.024			0.000110607
Grapefruits and products	0.00437182	1.21			0.00264495
Grapes and products	0.00879829	0.478			0.00210279
Lemons, limes, products	0.024209	0.517			0.00625802
Oranges, tangerines, mandarines, & products	0.129679	0.347			0.0224993
Pineapples and products	0.00349746	0.914			0.00159834
Plantain	0.00196732	2.048			0.00201454
Fruits, other	0.0892398	0.652033			0.0290937
Cassava & products	5.46478e-05	0.079			2.15859e-06
Onions	0.0372698	0.269			0.00501279
Potatoes & products	0.179245	0.217			0.0194481
Sweet potatoes	0.097437	0.302			0.014713
Tomatoes and products	0.084103	0.47			0.0197642
Roots, other	0.00327887	0.30175			0.000494699
Vegetables, other	0.205039	0.455939			0.0467426
FRUITS & VEGETABLES TOTAL					0.19417	0.0728777	0.073622	0.176518
OILS/FATS
OILS & FATS Daily recommended amount (ml)	30
Food Balance Group	Food Balance Ratio	dataFIELD impact value	Conversion	Conversion factor	GHGE for diet (daily recommended amount in kg * ratio * conversion factor * mean GHGE for food group)	Proportion of total GHGE	Proportion of total GHGE (w/o sugars)	GHGE adjusted to 2000 calories
Groundnut oil	0.00985222	4.656	ml -> cups -> kg	0.000917205	0.00126222
Maize germ oil	0.0566502	1.199	ml -> cups -> kg	0.000917205	0.001869
Olive oil	0.0213465	3.206	ml -> cups -> kg	0.000917205	0.00188312
Soyabean oil	0.62069	0.807	ml -> cups -> kg	0.000917205	0.0137827
Sunflower seed oil	0.128079	2.646	ml -> cups -> kg	0.000917205	0.00932513
Oilcrops oil, other	0.163383	2.31333	ml -> cups -> kg	0.000917205	0.0104
OILS/FATS TOTAL	1				0.0385222	0.0144585	0.0146062	0.0350201
SWEETENERS
SUGARS & SWEETS Daily recommended amount (kg)	0.06
Food Balance Group	Food Balance Ratio	dataFIELD impact value		Conversion factor	GHGE for diet (daily recommended amount in kg * ratio * conversion factor * mean GHGE for food group)	Proportion of total GHGE	Proportion of total GHGE (w/o sugars)	GHGE adjusted to 2000 calories
Sweeteners, total		0.4489			0.026934	0.0101091		0.0244855
TOTAL
TOTAL GHGE FOR URUGUAY					2.66433			2.42211
TOTAL GHGE (w/o sugars) FOR URUGUAY					2.63739

## Sheet: EAT LANCET GHGE
Dietary Recommendations, FAO Food Balance Ratios/OECD, & dataFIELD
PROTEIN FOODS
BEEF AND LAMB Daily recommended amount (g)	7
Food Balance Group	Food Balance Ratio	dataFIELD impact value	Coversion 1	Conversion factor 1	Conversion 2	Conversion factor 2	GHGE for diet (daily recommended amount in kg * ratio * conversion *mean GHGE for food group)	Proportion of total GHGE
Mutton & goat meat	0.0124764	34.745	Cooked -> uncooked	1.15	g -> kg	0.001	0.00348963
Bovine meat	0.976708	32.846	Cooked -> uncooked	1.255	g -> kg	0.001	0.281831
Meat, other (mutton & goat)	8.84002e-05	34.745	Cooked -> uncooked	1.15	g -> kg	0.001	2.47253e-05
Meat, other (bovine meat)	0.00692034	32.846	Cooked -> uncooked	1.255	g -> kg	0.001	0.00199688
Offals, edible (mutton & goat)	4.80199e-05	34.745	Cooked -> uncooked	1.15	g -> kg	0.001	1.3431e-05
Offals, edible (bovine)	0.0037592	32.846	Cooked -> uncooked	1.255	g -> kg	0.001	0.00108472
TOTAL							0.28844	0.144726
PORK Daily recommended amount (g)	7
Food Balance Group	Food Balance Ratio	dataFIELD impact value	Coversion 1	Conversion factor 1	Conversion 2	Conversion factor 2	GHGE for diet (daily recommended amount in kg * ratio * conversion *mean GHGE for food group)	Proportion of total GHGE
Pigmeat	0.989184	5.56	Cooked -> uncooked	1.335	g -> kg	0.001	0.0513962
Meat, other (pigmeat)	0.00700874	5.56	Cooked -> uncooked	1.335	g -> kg	0.001	0.000364161
Offals, edible (pigmeat)	0.00380722	5.56	Cooked -> uncooked	1.335	g -> kg	0.001	0.000197816
TOTAL							0.0519582	0.0260703
POULTRY Daily recommended amount (g)	29
Food Balance Group	Food Balance Ratio	dataFIELD impact value	Coversion 1	Conversion factor 1	Conversion 2	Conversion factor 2	GHGE for diet (daily recommended amount in kg * ratio * conversion *mean GHGE for food group)	Proportion of total GHGE
Poultry meat	0.989184	3.19667	Cooked -> uncooked	1.17	g -> kg	0.001	0.10729
Meat, other (poultry)	0.00700874	3.19667	Cooked -> uncooked	1.17	g -> kg	0.001	0.000760188
Offals, edible (poultry)	0.00380722	3.19667	Cooked -> uncooked	1.17	g -> kg	0.001	0.000412942
TOTAL							0.108463	0.0544218
EGGS Daily recommended amount (g)	13
Food Balance Group	Food Balance Ratio	dataFIELD impact value	Coversion 1	Conversion factor 1	Conversion 2	Conversion factor 2	GHGE for diet (daily recommended amount in kg * ratio * conversion *mean GHGE for food group)	Proportion of total GHGE
Eggs		3.754			g -> kg	0.001	0.048802
TOTAL							0.048802	0.0244866
FISH Daily recommended amount (g)	28
Food Balance Group	Food Balance Ratio	dataFIELD impact value	Coversion 1	Conversion factor 1	Conversion 2	Conversion factor 2	GHGE for diet (daily recommended amount in kg * ratio * conversion *mean GHGE for food group)	Proportion of total GHGE
Demersal fish	0.166669	4.82527	Cooked -> uncooked	1.275	g -> kg	0.001	0.0287108
Freshwater fish	0.311247	4.82855	Cooked -> uncooked	1.25	g -> kg	0.001	0.0526006
Marine fish (other)	0.000528914	3.67402	Cooked -> uncooked	1.255	g -> kg	0.001	6.82855e-05
Pelagic fish	0.152856	1.36825	Cooked -> uncooked	1.255	g -> kg	0.001	0.00734935
Molluscs, other	0.0878854	3.143	Cooked -> uncooked	1.25	g -> kg	0.001	0.00966783
Crustaceans	0.280813	30.658	Cooked -> uncooked	1.28	g -> kg	0.001	0.308552
TOTAL							0.406949	0.204189
Dry beans, lentils, and peas Daily recommended amount (g)	50
Food Balance Group	Food Balance Ratio	dataFIELD impact value	Coversion 1	Conversion factor 1	Conversion 2	Conversion factor 2	GHGE for diet (daily recommended amount in kg * ratio * conversion *mean GHGE for food group)	Proportion of total GHGE
Beans	0.774675	0.308	Cooked -> uncooked	0.388441	g -> kg	0.001	0.0046341
Peas	0.132554	0.617	Cooked -> uncooked	0.952381	g -> kg	0.001	0.00389456
Sunflower seed	0.0345377	0.848			g -> kg	0.001	0.0014644
Pulses (other and products)	0.0582334	1.21186	Cooked -> uncooked	0.347673	g -> kg	0.001	0.00122677
TOTAL							0.0112198	0.00562961
Soy foods Daily recommended amount (g)	25
Food Balance Group	Food Balance Ratio	dataFIELD impact value	Coversion 1	Conversion factor 1	Conversion 2	Conversion factor 2	GHGE for diet (daily recommended amount in kg * ratio * conversion *mean GHGE for food group)	Proportion of total GHGE
Soyabeans		1.154	Cooked -> uncooked	0.385356	g -> kg	0.001	0.0111175
TOTAL							0.0111175	0.00557828
Peanuts Daily recommended amount (g)	25
Food Balance Group	Food Balance Ratio	dataFIELD impact value	Coversion 1	Conversion factor 1	Conversion 2	Conversion factor 2	GHGE for diet (daily recommended amount in kg * ratio * conversion *mean GHGE for food group)	Proportion of total GHGE
Groundnuts		0.374			g -> kg	0.001	0.00935
TOTAL							0.00935	0.00469141
Tree Nuts Daily recommended amount (g)	25
Food Balance Group	Food Balance Ratio	dataFIELD impact value	Coversion 1	Conversion factor 1	Conversion 2	Conversion factor 2	GHGE for diet (daily recommended amount in kg * ratio * conversion *mean GHGE for food group)	Proportion of total GHGE
Nuts and products		2.11491			g -> kg	0.001	0.0528727
Total							0.0528727	0.0265292
PROTEIN FOODS TOTAL							0.989173	0.496322
DAIRY
DAIRY FOODS Daily recommended amount (g)	250
OECD Group	OECD Ratio	dataFIELD impact value	Coversion 1	Conversion factor 1	DR's equivalent factors to whole milk, using Brittany's conversions		GHGE for diet (daily recommended amount in kg * ratio * conversion *mean GHGE for food group)	Proportion of total GHGE
Fresh dairy products	0.822089	1.32331	g->kg	0.001	1		0.27197
Cheese	0.162333	8.42027	g->kg	0.001	0.281633		0.341723
Skim milk powder	0.014826	14.0778	g->kg	0.001	0.102041		0.0521791
Whole milk powder	0.000752041	10.7343	g->kg	0.001	0.102041		0.00201816
DAIRY TOTAL							0.66789	0.335117
GRAINS
WHOLE GRAINS Daily recommended amount (g)	232
Food Balance Group	Food Balance Ratio	dataFIELD impact value	Coversion 1	Conversion factor 1	Conversion 2	Conversion factor 2	GHGE for diet (daily recommended amount in kg * ratio * conversion *mean GHGE for food group)	Proportion of total GHGE
Barley and products	0.003768	0.393	Cooked-> uncooked	0.34965	g -> kg	0.001	0.000120123
Maize and products	0.115946	0.55	Cooked-> uncooked	0.296671	g -> kg	0.001	0.00438917
Oats	0.0555794	0.474	Cooked-> uncooked	0.187266	g -> kg	0.001	0.00114456
Rice (milled eq.)	0.0543857	1.858	Cooked-> uncooked	0.335304	g -> kg	0.001	0.00786064
Rye and products	0.00255763	0.385	Cooked-> uncooked	0.296671	g -> kg	0.001	6.77739e-05
Wheat and products	0.76189	0.347	Cooked-> uncooked	0.296671	g -> kg	0.001	0.0181964
Cereals, other	0.00587308	0.75775	Cooked-> uncooked	0.296671	g -> kg	0.001	0.000306306
GRAINS TOTAL							0.032085	0.0160988
FRUITS
FRUIT Daily recommended amount (g)	200
Food Balance Group	FAO Food Balance Proportion	dataFIELD impact factor (kg CO2-eq./kg)	Coversion 1	Conversion factor 1	Conversion 2	Conversion factor 2	GHGE for diet (daily recommended amount in kg * ratio * conversion *mean GHGE for food group)	Proportion of total GHGE
Apples and products	0.178054	0.228	g -> kg	0.001			0.00811928
Bananas	0.113202	0.374	g -> kg	0.001			0.00846752
Citrus, other	0.0015441	0.437667	g -> kg	0.001			0.000135161
Dates	0.00135109	2.024	g -> kg	0.001			0.000546921
Grapefruits and products	0.0165026	1.21	g -> kg	0.001			0.00399363
Grapes and products	0.0847327	0.478	g -> kg	0.001			0.00810044
Lemons, limes, & products	0.0906196	0.517	g -> kg	0.001			0.00937006
Oranges, tangerines, mandarines, & products	0.23094	0.347	g -> kg	0.001			0.0160272
Pineapples and products	0.0612816	0.914	g -> kg	0.001			0.0112023
Fruits, other	0.221772	0.652033	g -> kg	0.001			0.0289205
FRUITS TOTAL							0.0948831	0.0476081
VEGETABLES
TUBERS Daily recommended amount (g)	50
Food Balance Group	Food Balance Ratio	dataFIELD impact value	Coversion 1	Conversion factor 1	Conversion 2	Conversion factor 2	GHGE for diet (daily recommended amount in kg * ratio * conversion *mean GHGE for food group)	Proportion of total GHGE
Potatoes & products	0.997309	0.217	g -> kg	0.001			0.0108208
Cassava & products	0.00269127	0.079	g -> kg	0.001			1.06305e-05
TOTAL							0.0108314	0.00543472
VEGETABLES Daily recommended amount (g)	300
Food Balance Group	Food Balance Ratio	dataFIELD impact value	Coversion 1	Conversion factor 1	Conversion 2	Conversion factor 2	GHGE for diet (daily recommended amount in kg * ratio * conversion *mean GHGE for food group)	Proportion of total GHGE
Onions	0.0803564	0.269	g -> kg	0.001			0.00648476
Plantain	0.00764899	2.048	g -> kg	0.001			0.00469954
Sweet potatoes	0.0234513	0.302	g -> kg	0.001			0.00212469
Tomatoes and products	0.317223	0.47	g -> kg	0.001			0.0447284
Yams	0.000588384	1.021	g -> kg	0.001			0.000180222
Roots, other	0.0104228	0.30175	g -> kg	0.001			0.000943524
Vegetables, other	0.560309	0.455939	g -> kg	0.001			0.0766401
TOTAL							0.135801	0.068139
VEGETABLES TOTAL							0.146633
OILS/FATS
ADDED FATS - PALM OIL Daily recommended amount (g)	6.8
Food Balance Group	Food Balance Ratio	dataFIELD impact value	Coversion 1	Conversion factor 1	Conversion 2	Conversion factor 2	GHGE for diet (daily recommended amount in kg * ratio * conversion *mean GHGE for food group)	Proportion of total GHGE
Coconut oil		2.729	g --> kg	0.001			0.0185572	0.00931117
UNSATURATED OILS daily recommended amount (g)	40
Food Balance Group	Food Balance Ratio	dataFIELD impact value	Coversion 1	Conversion factor 1	Conversion 2	Conversion factor 2	GHGE for diet (daily recommended amount in kg * ratio * conversion *mean GHGE for food group)	Proportion of total GHGE
Cottonseed oil	0.0272086	2.14	g->kg	0.001			0.00232906
Groundnut oil	0.0077259	4.656	g->kg	0.001			0.00143887
Maize germ oil	0.0732281	1.199	g->kg	0.001			0.00351202
Olive oil	0.0305677	3.206	g->kg	0.001			0.00392
Rape and mustard oil	0.0648304	2.275	g->kg	0.001			0.00589956
Soyabean oil	0.782331	0.807	g->kg	0.001			0.0252537
Sunflower seed oil	0.00940544	2.646	g->kg	0.001			0.000995472
Oilcrops oil, other	0.00470272	2.31333	g->kg	0.001			0.000435158
TOTAL							0.0437838	0.0219687
OILS/FATS TOTAL							0.062341	0.0312799
TOTAL
TOTAL GHGE for EAT-LANCET							1.993
